# Supplementary material for: Dual-Crosslinking of Gelatin-Based Hydrogels: Promising Compositions for a 3D Printed Organotypic Bone Model
Source: Bioengineering (Basel). 2023 Jun 9;10(6):704. doi: 10.3390/bioengineering10060704 (PMC10295226; doi:10.3390/bioengineering10060704)
Supplement: Supplementary file 1 [file bioengineering-10-00704-s001.zip]

Archive with 1 entries (1 files):
- bioengineering-2421054-supplementary.pdf
